# Supplementary material for: Myoban hot spring bathing improves gut microbiota composition and short-chain fatty acid levels: a pilot study
Source: Environ Health Prev Med. 2025 Oct 18;30:81. doi: 10.1265/ehpm.25-00304 (PMC12550414; doi:10.1265/ehpm.25-00304)
Supplement: Supplementary file 1 — Additional file 1: Supplementary Table S1. List of relative abundance of each gut microbiota before and after hot spring bathing. Supplementary Table S2. List of relative abundance of top 20 gut microbiota before and after hot spring bathing. Supplementary Table S3. List of organic acids’ concentrations before and after hot spring bathing. [file ehpm-30-081-s001.xlsx]

## Sheet: Title
	Title: Myoban hot spring bathing improves gut microbiota composition and short-chain fatty acid levels: a pilot study
	Authors: Midori Takeda, Jungmi Choi, Shunsuke Managi

## Sheet: Table S1
Supplementary Table S1. List of relative abundance of each gut microbiota before and after hot spring bathing.
ID	Participant ID	timeline	Bacteroides	Blautia	Faecalibacterium	Bifidobacterium	Agathobacter	Parabacteroides	[Ruminococcus].torques.group	Megamonas	Fusicatenibacter	Collinsella	Eubacterium.hallii.group	Anaerostipes	Lachnoclostridium	Unclassified	Ruminococcus.2	uncultured	Prevotella.9	Streptococcus	Alistipes	Ruminococcus.gnavus.group	Dorea	Fusobacterium	Phascolarctobacterium	[Eubacterium].coprostanoligenes.group	Subdoligranulum	Sutterella	Megasphaera	Roseburia	Lachnospiraceae.NK4A136.group	Clostridium.sensu.stricto.1	Ruminococcaceae.UCG-002	Turicibacter	Lachnospira	Prevotella.2	Ruminiclostridium.5	Ruminococcus.1	Lactobacillus	[Eubacterium].eligens.group	Ambiguous_taxa	uncultured.bacterium	Erysipelatoclostridium	Holdemanella	Butyricicoccus	Romboutsia	Erysipelotrichaceae.UCG-003	Paraprevotella	[Eubacterium].ventriosum.group
01_T1	1	before	7.85741	22.0427	7.56753	0	6.89528	0.795609	7.31467	0	0	1.51104	2.09695	8.01159	3.71901	0.0297891	0	0.014802	0	2.61502	0.468731	2.14013	5.24855	0.129518	1.4617	0	0	0	0	0	0.672259	0	0	0.0370051	0	0	2.19563	0	0	0.468731	0	0	0.0185025	0	1.04231	0.616751	5.32873	0.585913	0.308375
01_T2	1	after	7.11021	21.9845	5.61833	0	11.3827	0.723718	6.83723	0	0	1.16811	1.95531	8.80523	5.62468	0.0267268	0	0.0321864	0	1.54901	0.311072	1.49187	4.89462	0.0444388	2.19655	0	0	0	0	0	0.203149	0.0380904	0	0	0	0	1.56171	0	0	0.31742	0	0	0	0	1.00305	2.29812	2.74886	0.304723	0.152362
02_T1	2	before	14.9892	9.17299	8.0596	0.166177	2.37634	0.858583	7.69955	0	7.69955	2.20462	1.91658	0.664709	2.77516	0.0014402	3.40664	0.00487454	1.60638	0.692406	0.470836	0.553925	2.56467	0	0	0.692406	0.387747	1.13555	0.51515	1.70055	0.526228	0.121863	0.769955	0.0332355	0.526228	0	0.0110785	1.44574	0	1.0026	0.232648	0	0.022157	6.03778	0.476375	0	2.40957	0.415443	0.155099
02_T2	2	after	12.9108	11.0568	12.0231	0.471937	2.99455	0.382044	5.69695	0	5.97225	2.28665	1.82033	0.983201	2.30912	0.00404517	1.20793	0.00325861	1.70796	2.01697	0.0898927	0.4607	1.93269	0	0	0.353952	0.932637	0.280915	0.213495	0.859599	0.337098	0.98882	0.0730378	0	0.393281	0	0.0786561	0.567448	0	0	0	0	0.106748	8.47239	0.52812	4.59015	2.60689	0.713523	0.0898927
03_T1	3	before	16.228	6.2157	2.84466	3.12465	3.32064	4.59738	0.397581	0	2.0215	2.30149	1.01915	0.335984	0.369582	0.0145593	2.75507	0.0082876	0	0	12.1738	0	0.63277	0	1.40553	3.76302	2.60388	1.08075	1.09755	0.358383	0.795162	0.0895957	2.39668	0.0447978	0.240788	1.23194	1.33274	0.100795	0	0.526375	0.520775	0.151193	0.21839	0	0.145593	0.0559973	0.0279987	0.403181	0.156792
03_T2	3	after	20.0484	10.8	3.85673	3.91725	3.48261	4.24186	0.308099	0	5.3202	1.98063	1.02883	0.506162	0.231074	0.0106734	3.14701	0.00935299	0	0	5.89239	0	0.995819	0	1.64503	3.27355	3.22403	0.984815	1.38644	0.495158	0.434639	0.0275088	2.29423	0.132042	0.214569	0.78125	1.54599	0.192562	0	0.3136	0.176056	0.0990317	0.209067	0	0.291593	0.269586	0	0.390625	1.23239
04_T1	4	before	10.9304	8.48589	16.4603	1.39996	1.36765	2.30454	3.00452	0	0.662287	1.56687	0.468447	2.60069	0.38768	0.0209994	1.13612	0.0123842	0	0.802283	1.42688	0.38768	0.129227	0	2.41762	1.8684	1.40534	2.33147	0	0.813052	2.45531	0	0.479216	0.0215378	1.06074	0	0.43614	3.9468	0	1.2815	8.06591	7.69438	0.414603	0	0.990739	0	0	0	0.0699978
04_T2	4	after	16.0472	10.7037	13.2348	1.58266	7.46112	2.40984	3.71678	0	1.85839	1.7867	0.656226	3.83258	0.667255	0.0232161	2.28852	0.00507334	0	0.66174	1.26282	0.931951	0.512849	0	1.69295	1.1029	0.694827	2.06242	0	0.352928	1.37311	0.534907	0.468733	0	0.518363	0	0.567994	0.865777	0	0.242638	0.490791	7.17988	0.479762	0	0.529392	0.794088	0	0	0.154406
05_T1	5	before	17.3165	6.28606	16.7197	0.651482	5.48538	2.8148	0.920032	2.36722	2.26278	0.959817	1.23831	0.0397852	1.01452	0.0122837	4.90849	0.0116869	0	0.0149194	1.19355	0.144221	0	0	0	0.750945	4.43605	0.726079	0	2.24786	1.5367	3.6105	1.1289	0.497315	0.959817	0	0.198926	2.23294	0	2.15337	2.65069	0.323254	0.218818	0	0.512234	0	0.139248	0	0.198926
05_T2	5	after	12.8839	9.62895	12.0033	1.44128	11.2236	1.7786	1.74793	2.87379	5.89653	1.31423	1.68222	0	1.41061	0.00516932	1.56394	0.0067464	0	0.696544	0.481885	0.416174	0	0	0	1.29671	4.20555	1.76545	0	1.21786	0.950629	0	0.525693	0.122662	2.03706	0	0.135804	2.82122	0	3.33377	2.8256	0.262847	0.39427	0	0.350462	0	0.0438078	0	0.289131
06_T1	6	before	22.9022	19.7663	0	12.5285	0	1.55278	0.450154	0	5.74073	6.26675	4.49648	4.60776	0.657529	0.00930656	0	0.0329776	0	0.187143	0.0505791	4.81008	0	2.47332	2.25583	0	0	0.106216	0	0.0505791	0	0	0	0.0151737	1.09251	0	0	0	0.0303475	0	0.0910424	0	0.33888	0	1.41622	0.0657529	0	0	0.192201
06_T2	6	after	23.138	15.3003	0	13.6733	0	0.88168	0.579668	0	2.0946	5.93794	2.92269	4.57889	0.823226	0.0112037	0	0.0536314	0	0.316625	0.0389693	9.73257	0	0.628379	2.94705	0	0	0.394564	0	0.0828097	0	0.0535827	0	0	0.0876808	0	0.0974232	0	0	0	0.180233	0	1.06678	0	1.98743	0.0779385	0	0	0.0340981
07_T1	7	before	28.2558	7.60733	17.076	2.96608	3.03813	1.50705	0.132092	0	3.92675	1.02071	0.126088	2.52177	0.480336	0.00480336	0	0.00180126	0	3.02612	0.94266	0.312219	0.48634	0	0.552387	2.52177	0.60042	0	0	2.66587	2.21555	0.432303	0.510357	0.822576	1.46503	0	0.0180126	0.672471	0	3.18823	0	0	0.246172	0	0.0180126	0.558391	0	0	2.16151
07_T2	7	after	21.4595	8.91403	11.4081	16.9563	4.56671	1.46065	0.0923734	0	4.42238	2.65574	0.144333	2.80584	0.24248	0.00473414	0	0.00254027	0	0.115467	1.09116	0.196294	0.41568	0	0.50228	2.99636	0.773627	0	0	3.0541	0.837134	0.0404134	0.727441	0.161653	0.663934	0	0.12124	0.738987	0	1.83015	0	0	0.738987	0	0	0.144333	0	0	1.81283
08_T1	8	before	33.8626	6.2247	6.52963	0.0210294	4.03239	3.12286	0	8.65359	4.20062	0	1.59298	4.26897	2.47621	0.00604595	0	0.00552021	0	0	2.51827	2.27117	0.425845	4.78944	1.2197	0	0	0.51522	0	1.66132	0.131434	0	0	0	0	0	0.199779	0	0	0	0.0683455	0	0.0841176	0	0.373272	0	0	2.77588	0.220809
08_T2	8	after	24.5985	11.0763	3.51481	1.38715	1.30371	1.39758	0	11.7334	11.6239	0	2.12766	7.37902	2.28932	0.00677931	0	0.00531915	0	0.0573634	0.610138	2.75344	0.777013	1.0899	1.78869	0.119942	0	0.818732	0	1.26199	0.109512	0	0	0	0	0	0.245098	0	0	0	0.245098	0	0.208594	0	0.146016	0	0	2.10159	0.385899
09_T1	9	before	25.8924	4.13942	4.79933	5.51323	3.09557	2.72962	2.10571	4.02544	2.80761	2.57964	1.25382	0.665907	1.72776	0.0035395	4.90731	0.00647909	3.98944	0.0479933	0.599916	0.533925	2.36967	0.893875	0	0.869878	0	1.78775	0	1.68576	0.779891	0	0	0	0.557922	0	1.30782	2.09371	0	0	0	0	0.0779891	0	0.197972	0.0479933	0	2.00372	0.257964
09_T2	9	after	22.4781	5.79408	2.86642	5.14485	1.36584	2.4438	2.57243	11.1839	2.12531	3.36253	1.18209	0.992221	7.0068	0.00434862	2.31518	0.0191095	5.64709	0.0673731	0.0489986	0.502236	4.59362	6.1187	0	0.122496	0	0.453237	0.116372	0.526735	0.128621	0.0857475	0	0	0.306241	0	0.367489	0.0551234	0.0918724	0.0306241	0	0	0.0734979	0	0.134746	0	0	0.594108	0.128621
10_T1	10	before	23.2813	4.10318	1.72166	2.05759	6.29874	2.12358	1.10978	19.0522	1.5177	2.09358	0.4979	0.431914	0.767846	0.00623875	1.58968	0.0155969	0	4.40912	0.557888	0.155969	1.06779	3.88122	1.58968	0.185963	0	1.69766	1.90762	0.827834	0	0.143971	0	0.29994	1.82963	6.38272	0.25195	0	0.0419916	0	0	0	0.059988	0	0.161968	0	0	0	0.0659868
10_T2	10	after	11.2272	12.1012	0.470603	7.2974	10.1393	0.653954	3.71593	11.3923	2.54859	3.22699	1.07566	0.867865	0.861753	0.00727295	0.195575	0.0457768	0	7.92079	0.0550055	0.715072	2.67082	6.25229	0.776189	0	0	0.433932	1.03899	0.152793	0	0	0	0	0.953429	4.9016	0.0244469	0	0	0	0	0	0.0611172	0	0.17724	0.0488938	0	0	0.0366703
11_T1	11	before	19.2489	3.03316	4.92195	3.28315	2.62208	1.56658	7.18849	0	0	0.672185	3.31093	0.0555525	2.57208	0.0141659	0	0.0175546	14.7103	2.14433	0.0611077	2.00544	0.155547	5.09972	0	0	0	3.66646	0	0.188878	0	0	0	0	2.41098	3.96089	0.0722182	0	0.066663	0.311094	0.11666	0.644409	2.37765	0	0.838842	0	0	0	1.30548
11_T2	11	after	6.32319	15.4399	0.368016	20.0625	2.13561	0.485112	11.994	0	0	4.96822	10.7505	0.144976	1.89584	0.0019516	0	0.0144976	0.52972	10.6892	0	0.591056	0.75276	0	0	0	0	0.044608	0	0.02788	0	0.078064	0	0	0.172856	0.356864	0.011152	0.22304	1.73971	0.105944	0	0.178432	2.30289	0	0.825248	0.094792	0	0	0.044608
12_T1	12	before	5.15343	3.60678	5.36996	22.581	1.32393	1.17545	0	0	0.897055	2.66023	0.983667	0.123732	0.0247463	0.0166419	0.74239	0.0108265	3.90374	0.0433061	0.494927	0	0.470181	0	0.0618659	2.2581	1.44147	0.562979	4.22544	0.593912	2.52413	0	3.14897	0	0.167038	0.334076	0.705271	0.439248	8.13536	0.915615	0.402128	0	0	0	0.0804256	0.0680525	0.0247463	0	0.402128
12_T2	12	after	4.78623	1.73414	4.66641	26.5166	0.403582	0.945895	0	0	0.649514	1.70261	0.693656	0.0378358	0.0315298	0.00699962	1.10354	0.00870223	9.74272	0.119813	0.214403	0	0.523395	0	0.163955	1.72153	0.990037	0.882835	5.69429	0.617985	1.75936	0.227015	2.44041	0	0.290074	1.14138	0.189179	1.31795	8.05272	0.624291	0.302686	0.0126119	0	0	0.107201	0	0	0	0.460335
13_T1	13	before	38.5326	5.08441	8.86025	0.579363	8.25092	0.859055	2.31246	5.95845	3.06663	1.98282	0.699231	1.07881	0.933973	0.00259714	1.80302	0.0086405	0	0	0.784137	0.0249725	0.889022	0	0.019978	1.2686	0.744181	0.909	0	0.294676	1.1787	0.019978	1.16871	0	0.884028	0	0.0749176	0	0	0.244731	0.0899011	0	0.114874	0	0.179802	0.784137	0	1.85796	0.814104
13_T2	13	after	32.5797	10.3945	10.1967	1.23785	6.37011	0.633054	3.4931	1.85395	2.53222	2.13656	0.898711	2.15917	0.565227	0.00163916	2.487	0.00757404	0	0.0282614	0.503052	0.135655	1.15306	0	0	1.22089	0.79697	0.587836	0	0.0734795	0.926973	0.0339136	0.977843	0.0339136	3.02962	0	0.0339136	0.9948	0	0.576532	0.0678273	0	0.17522	0	0.254352	0.491748	0	0.813927	1.68438
14_T1	14	before	8.93433	8.74296	4.07349	0.0874843	11.023	0.131226	2.77763	0	0	0.475696	4.79523	0	0	0.00470228	4.89912	0.0014763	0	2.4933	0	0.399147	2.72295	0	0.0874843	0	3.90945	0.169501	0	0	0.448357	10.5911	0.300727	18.3717	0.328066	0	0.224178	0	0.0328066	0	0	0	0.727213	0	0.174969	2.43316	0	0	0
14_T2	14	after	28.2116	10.0327	14.7704	0	9.25559	1.91865	2.36883	0	0	0.0857495	2.25092	0	0.744949	0.0124337	5.57908	0.00439466	0	0.669918	0.230452	0.787824	3.08698	0	0.744949	0.669918	2.33667	1.03435	0	0	1.35055	4.40002	0.825339	0.251889	0.0964682	0	0.257249	0	0	0	0	0	0.503778	0	0.584168	0.401951	0	0	0
16_T1	16	before	13.0162	8.51236	0	2.86104	12.5613	33.822	0.732953	0	0	4.56453	4.12981	0.121316	2.40105	0.0145074	0	0.00692514	0	0.0101097	0.449881	0.272962	0	0.0151645	2.68412	0	0	0.116261	0.0454936	0	0	0	0	0	0	0	2.89643	0	0	0	0	0	1.1525	0	0.131426	0	0	0	0
16_T2	16	after	11.7339	10.7133	0	4.83	10.9043	24.8758	1.0042	0	0	3.36735	3.95678	0.251051	3.35098	0.0156088	0	0.0194291	0	0	0.960541	0.922338	0	0.0600338	3.00715	0	0	0.245593	0.452983	0	0	0.0218305	0	0	0.0382034	0	2.87617	0	0	0	0.0709491	0.267423	1.69186	0	0.251051	0	0	0	0
[truncated: 131 more columns]

## Sheet: Table S2
Supplementary Table S2. List of relative abundance of top 20 gut microbiota before and after hot spring bathing
ID	Participant ID	Timeline	Bacteroides	Blautia	Parabacteroides	Eubacterium.hallii.group	Lachnoclostridium	Ruminiclostridium.5	Butyricicoccus	Agathobacter	Collinsella	Alistipes	Oscillibacter	Bifidobacterium	Anaerostipes	Erysipelatoclostridium	Faecalibacterium	[Ruminococcus].torques.group	Ruminococcus.gnavus.group	Sutterella	[Eubacterium].ventriosum.group	Streptococcus	Others
01_T1	1	before	7.85741	22.0427	0.795609	2.09695	3.71901	2.19563	1.04231	6.89528	1.51104	0.468731	0.0678426	0	8.01159	0.0185025	7.56753	7.31467	2.14013	0	0.308375	2.61502	23.3317
01_T2	1	after	7.11021	21.9845	0.723718	1.95531	5.62468	1.56171	1.00305	11.3827	1.16811	0.311072	0.0253936	0	8.80523	0	5.61833	6.83723	1.49187	0	0.152362	1.54901	22.6955
02_T1	2	before	14.9892	9.17299	0.858583	1.91658	2.77516	0.0110785	0.476375	2.37634	2.20462	0.470836	0.121863	0.166177	0.664709	0.022157	8.0596	7.69955	0.553925	1.13555	0.155099	0.692406	45.4772
02_T2	2	after	12.9108	11.0568	0.382044	1.82033	2.30912	0.0786561	0.52812	2.99455	2.28665	0.0898927	0.0337098	0.471937	0.983201	0.106748	12.0231	5.69695	0.4607	0.280915	0.0898927	2.01697	43.3788
03_T1	3	before	16.228	6.2157	4.59738	1.01915	0.369582	1.33274	0.145593	3.32064	2.30149	12.1738	1.00795	3.12465	0.335984	0.21839	2.84466	0.397581	0	1.08075	0.156792	0	43.1291
03_T2	3	after	20.0484	10.8	4.24186	1.02883	0.231074	1.54599	0.291593	3.48261	1.98063	5.89239	0.946303	3.91725	0.506162	0.209067	3.85673	0.308099	0	0.984815	1.23239	0	38.4958
04_T1	4	before	10.9304	8.48589	2.30454	0.468447	0.38768	0.43614	0.990739	1.36765	1.56687	1.42688	0.247685	1.39996	2.60069	0.414603	16.4603	3.00452	0.38768	2.33147	0.0699978	0.802283	43.9156
04_T2	4	after	16.0472	10.7037	2.40984	0.656226	0.667255	0.567994	0.529392	7.46112	1.7867	1.26282	0.077203	1.58266	3.83258	0.479762	13.2348	3.71678	0.931951	2.06242	0.154406	0.66174	31.1735
05_T1	5	before	17.3165	6.28606	2.8148	1.23831	1.01452	0.198926	0.512234	5.48538	0.959817	1.19355	0.218818	0.651482	0.0397852	0.218818	16.7197	0.920032	0.144221	0.726079	0.198926	0.0149194	43.1271
05_T2	5	after	12.8839	9.62895	1.7786	1.68222	1.41061	0.135804	0.350462	11.2236	1.31423	0.481885	0.105139	1.44128	0	0.39427	12.0033	1.74793	0.416174	1.76545	0.289131	0.696544	40.2506
06_T1	6	before	22.9022	19.7663	1.55278	4.49648	0.657529	0	1.41622	0	6.26675	0.0505791	0	12.5285	4.60776	0.33888	0	0.450154	4.81008	0.106216	0.192201	0.187143	19.6702
06_T2	6	after	23.138	15.3003	0.88168	2.92269	0.823226	0.0974232	1.98743	0	5.93794	0.0389693	0.0487116	13.6733	4.57889	1.06678	0	0.579668	9.73257	0.394564	0.0340981	0.316625	18.4471
07_T1	7	before	28.2558	7.60733	1.50705	0.126088	0.480336	0.0180126	0.0180126	3.03813	1.02071	0.94266	0.270189	2.96608	2.52177	0.246172	17.076	0.132092	0.312219	0	2.16151	3.02612	28.2738
07_T2	7	after	21.4595	8.91403	1.46065	0.144333	0.24248	0.12124	0	4.56671	2.65574	1.09116	0.357947	16.9563	2.80584	0.738987	11.4081	0.0923734	0.196294	0	1.81283	0.115467	24.86
08_T1	8	before	33.8626	6.2247	3.12286	1.59298	2.47621	0.199779	0.373272	4.03239	0	2.51827	0.199779	0.0210294	4.26897	0.0841176	6.52963	0	2.27117	0.51522	0.220809	0	31.4863
08_T2	8	after	24.5985	11.0763	1.39758	2.12766	2.28932	0.245098	0.146016	1.30371	0	0.610138	0.109512	1.38715	7.37902	0.208594	3.51481	0	2.75344	0.818732	0.385899	0.0573634	39.5912
09_T1	9	before	25.8924	4.13942	2.72962	1.25382	1.72776	1.30782	0.197972	3.09557	2.57964	0.599916	0.64191	5.51323	0.665907	0.0779891	4.79933	2.10571	0.533925	1.78775	0.257964	0.0479933	40.0444
09_T2	9	after	22.4781	5.79408	2.4438	1.18209	7.0068	0.367489	0.134746	1.36584	3.36253	0.0489986	0.0244993	5.14485	0.992221	0.0734979	2.86642	2.57243	0.502236	0.453237	0.128621	0.0673731	42.9901
10_T1	10	before	23.2813	4.10318	2.12358	0.4979	0.767846	0.25195	0.161968	6.29874	2.09358	0.557888	0.143971	2.05759	0.431914	0.059988	1.72166	1.10978	0.155969	1.69766	0.0659868	4.40912	48.0084
10_T2	10	after	11.2272	12.1012	0.653954	1.07566	0.861753	0.0244469	0.17724	10.1393	3.22699	0.0550055	0	7.2974	0.867865	0.0611172	0.470603	3.71593	0.715072	0.433932	0.0366703	7.92079	38.9378
11_T1	11	before	19.2489	3.03316	1.56658	3.31093	2.57208	0.0722182	0.838842	2.62208	0.672185	0.0611077	0.0944392	3.28315	0.0555525	2.37765	4.92195	7.18849	2.00544	3.66646	1.30548	2.14433	38.9589
11_T2	11	after	6.32319	15.4399	0.485112	10.7505	1.89584	0.011152	0.825248	2.13561	4.96822	0	0.039032	20.0625	0.144976	2.30289	0.368016	11.994	0.591056	0.044608	0.044608	10.6892	10.8844
12_T1	12	before	5.15343	3.60678	1.17545	0.983667	0.0247463	0.705271	0.0804256	1.32393	2.66023	0.494927	0.358822	22.581	0.123732	0	5.36996	0	0	0.562979	0.402128	0.0433061	54.3492
12_T2	12	after	4.78623	1.73414	0.945895	0.693656	0.0315298	0.189179	0.107201	0.403582	1.70261	0.214403	0.290074	26.5166	0.0378358	0	4.66641	0	0	0.882835	0.460335	0.119813	56.2177
13_T1	13	before	38.5326	5.08441	0.859055	0.699231	0.933973	0.0749176	0.179802	8.25092	1.98282	0.784137	0.149835	0.579363	1.07881	0.114874	8.86025	2.31246	0.0249725	0.909	0.814104	0	27.7744
13_T2	13	after	32.5797	10.3945	0.633054	0.898711	0.565227	0.0339136	0.254352	6.37011	2.13656	0.503052	0.141307	1.23785	2.15917	0.17522	10.1967	3.4931	0.135655	0.587836	1.68438	0.0282614	25.7913
14_T1	14	before	8.93433	8.74296	0.131226	4.79523	0	0.224178	0.174969	11.023	0.475696	0	0.071081	0.0874843	0	0.727213	4.07349	2.77763	0.399147	0.169501	0	2.4933	54.6995
14_T2	14	after	28.2116	10.0327	1.91865	2.25092	0.744949	0.257249	0.584168	9.25559	0.0857495	0.230452	0.139343	0	0	0.503778	14.7704	2.36883	0.787824	1.03435	0	0.669918	26.1536
16_T1	16	before	13.0162	8.51236	33.822	4.12981	2.40105	2.89643	0.131426	12.5613	4.56453	0.449881	1.32942	2.86104	0.121316	1.1525	0	0.732953	0.272962	0.116261	0	0.0101097	10.9185
16_T2	16	after	11.7339	10.7133	24.8758	3.95678	3.35098	2.87617	0.251051	10.9043	3.36735	0.960541	0.420237	4.83	0.251051	1.69186	0	1.0042	0.922338	0.245593	0	0	17.6445

## Sheet: Table S3
Supplementary Table S3. List of organic acids' concentrations before and after hot spring bathing
ID	01_T1	01_T2	02_T1	02_T2	03_T1	03_T2	04_T1	04_T2	05_T1	05_T2	06_T1	06_T2	07_T1	07_T2	08_T1	08_T2	09_T1	09_T2	10_T1	10_T2	11_T1	11_T2	12_T1	12_T2	13_T1	13_T2	14_T1	14_T2	16_T1	16_T2
Acetic acid	82388.6	142935	315973	414895	29378.1	43999.9	98856	356093	361127	660726	314664	191168	160580	112122	252163	439215	162987	398513	245733	493668	238304	232613	99898.8	115218	172263	308231	155861	355174	136932	159880
Propionic acid	35976.2	77869.9	87787	103919	8983.37	14917.7	22489.7	66747.1	85838.9	117423	72575.8	35053.8	42695.1	44494.6	109042	134634	77484.8	186500	98836.8	148525	77196.7	50173	15912.6	20640.1	68332.6	100163	17612.2	83653.5	46109.2	66882.9
Butyric acid	19748	25426.3	44994	45709.1	4432.35	6027.91	19265.3	37558.4	91193.7	104060	20128	15415.5	31230.2	25910.5	38045.3	48373	56257.7	34134.3	32347.2	55283.8	24118.7	32112	5533.61	11982.8	30651.6	50189.4	10772.6	56440.8	10622.9	14450.8
Isobutyric acid	3157.6	5018.77	3085.81	1075.64	2384.98	2939.62	5610.64	3322.03	5570.98	3388.38	811.668	123.406	4657.93	5640.45	3894.82	2173.84	7070.44	2862.83	1239.17	4119.25	5461.07	1489.37	3875.89	5495.56	7626.7	5091.88	196.345	4062.67	1375.83	1834.19
Valeric acid	3470.39	5196.94	4911.6	2039.32	2291.58	3331.14	3876.96	6084.74	9720.48	6302.5	334.359	214.807	4990.24	5322.35	1275.56	4189.32	8320.84	4196.28	1094.97	1196.33	6880.36	1495.64	2602.17	5020.89	6619.2	6378.28	343.967	15094.9	426.648	3394.82
Isovaleric acid	2221.18	2629.16	1740.84	711.234	2457.53	2854.14	4307.49	1727.58	3716.16	2474.06	714.292	163.986	4558.37	5441.53	3395.77	1728.4	6613.41	1984.06	752.246	3165.24	4959.33	1510.55	3853.85	5351.2	5885.56	3165.06	135.195	2837.14	1125.66	966.009
2-Methylvaleric acid	2.21501	0.294869	1.40691	0.584968	1.64839	1.42565	0.355661	1.4827	0.376889	0.383237	0	0.00766534	0	0	2.17944	0	2.46675	0	0	0	0.455358	0	0	1.68275	2.26293	4.36987	0	2.12029	0.0193021	0
4-Methylvaleric acid	21.4751	46.3428	110.458	35.406	22.0162	37.0885	655.646	264.753	264.146	237.777	0	0	18.8791	51.7666	46.0897	75.4654	96.1618	0	0	0	148.044	111.292	0.975413	2.55125	83.6848	96.0815	0	127.232	78.9093	18.5224
Caproic acid	127.317	93.0094	89.7466	45.8941	209.718	420.256	154.258	84.3041	132.856	46.3763	35.7389	13.4019	209.248	155.786	72.1079	41.466	142.371	16.8612	9.28409	7.85202	100.033	27.6411	236.49	682.701	140.737	119.658	121.531	133.048	26.3762	84.3588
Formic acid	1704.49	1290.87	2031.52	1236.09	1170.03	616.708	519.436	825.63	418.701	1221.69	954.774	10783	582.418	360.724	358.925	1120.28	957.448	845.85	664.548	980.586	1442.17	1469.34	409.794	441.504	492.815	570.652	3915.63	687.701	1142.13	1360.98
Lactic acid	524.4	263.875	252.812	2914.28	38.0237	64.2952	63.3987	1180.29	164.635	720.805	432.425	31220.3	224.678	77.9854	175.844	803.959	166.639	2432.22	111483	6496.03	1037.53	57657.8	109.721	179.441	152.526	110.858	646.27	171.776	724.332	108.358
Malonic acid	42.5935	43.8927	80.7254	271.799	20.9181	24.7875	36.6265	98.868	46.7719	48.384	173.147	229.712	63.1921	26.6103	86.7058	182.56	42.9732	426.297	327.195	231.95	246.03	2955.24	51.4262	31.5344	286.737	51.5845	663.306	61.8154	226.958	35.6413
Succinic acid	960.025	424.024	411.735	4650.4	535.768	838.064	747.249	1610.62	1253.22	588.119	499.447	1072.24	355.407	443.646	2358.49	971.752	1036.96	516.399	647.942	1157.07	675.458	1980.7	680.97	658.681	2249.93	867.463	29352.8	1964.68	8221.06	1076.35
